# Supplementary material for: The Role of Biodegradable Poly-(L-lactide)-Based Polymers in Blood Cell Activation and Platelet-Monocyte Interaction
Source: Int J Mol Sci. 2021 Jun 13;22(12):6340. doi: 10.3390/ijms22126340 (PMC8231768; doi:10.3390/ijms22126340)
Supplement: Supplementary file 1 [file ijms-22-06340-s001.zip]

Archive with 1 entries (1 files):
- ijms-1229933-supplementary.pptx
